# Supplementary material for: Potentiometric Studies of the Complexation Properties of Selected Lanthanide Ions with Schiff Base Ligand
Source: Int J Mol Sci. 2025 Oct 25;26(21):10379. doi: 10.3390/ijms262110379 (PMC12609344; doi:10.3390/ijms262110379)
Supplement: Supplementary file 1 [file ijms-26-10379-s001.zip]

Archive with 1 entries (1 files):
- ijms-3934014-supplementary.pdf
